# Supplementary material for: Di-μ-chlorido-bis­[chlorido(N,N-di­methyl­ethylenediamine-κ2 N,N′)zinc(II)]
Source: Acta Crystallogr Sect E Struct Rep Online. 2009 Jun 6;65(Pt 7):m744–5. doi: 10.1107/S1600536809019473 (PMC2969313; doi:10.1107/S1600536809019473)
Supplement: Supplementary file 2 [file e-65-0m744-Isup2.hkl]

# 
# h,k,l, Fc-squared, Fo-squared, sigma(Fo-squared) and status flag 
# 
data_I
_shelx_title ' 1 in Pbca' 
_shelx_refln_list_code          4 
_shelx_F_calc_maximum      279.40 
_exptl_crystal_F_000       912.00 
_reflns_d_resolution_high  0.8255 
 
loop_ 
 _symmetry_equiv_pos_as_xyz 
 'x, y, z' 
 '-x+1/2, -y, z+1/2' 
 '-x, y+1/2, -z+1/2' 
 'x+1/2, -y+1/2, -z' 
 '-x, -y, -z' 
 'x-1/2, y, -z-1/2' 
 'x, -y-1/2, z-1/2' 
 '-x-1/2, y-1/2, z' 
 
_cell_length_a     9.8078 
_cell_length_b     8.5109 
_cell_length_c    20.8514 
_cell_angle_alpha  90.000 
_cell_angle_beta   90.000 
_cell_angle_gamma  90.000 
 
_shelx_F_squared_multiplier     1.000 
 
loop_ 
 _refln_index_h 
 _refln_index_k 
 _refln_index_l 
 _refln_F_squared_calc 
 _refln_F_squared_meas 
 _refln_F_squared_sigma 
 _refln_observed_status 
   2   0   0    78064.20    82829.70   3455.86 o 
   4   0   0     3295.45     3130.72    113.98 o 
   6   0   0     6594.81     6150.03    221.49 o 
   8   0   0    12154.29    12775.65    558.83 o 
  10   0   0       22.32       37.00     40.44 o 
   2   1   0      373.99      338.61     16.54 o 
   4   1   0     1502.27     2027.25     66.22 o 
   6   1   0     1799.26     1888.73     57.60 o 
   8   1   0      149.95      225.36     18.46 o 
  10   1   0       82.07      132.38     24.90 o 
   0   2   0    15130.77    15598.46    922.36 o 
   2   2   0     2227.74     3144.27    146.70 o 
   4   2   0       39.65       45.85      9.36 o 
   6   2   0      177.25      270.17     20.89 o 
   8   2   0     5354.33     5326.34    199.43 o 
  10   2   0       84.80      148.16     26.52 o 
   2   3   0    10069.19    10313.08    437.75 o 
   4   3   0    20016.27    20084.52    858.88 o 
   6   3   0     2394.83     2334.75    116.85 o 
   8   3   0      291.00      407.82     49.04 o 
  10   3   0      579.57      756.38    125.55 o 
   0   4   0     3248.43     2773.12    183.27 o 
   2   4   0     2440.82     3041.73    140.84 o 
   4   4   0       90.96       68.83     24.95 o 
   6   4   0      110.04      123.04     31.84 o 
   8   4   0     2217.11     1964.32    107.43 o 
  10   4   0        0.12       15.37     18.43 o 
   2   5   0    10631.64    11787.48    506.80 o 
   4   5   0    18750.62    19326.09    818.61 o 
   6   5   0     2792.14     2582.07    169.93 o 
   8   5   0       84.30       99.81     36.14 o 
  10   5   0      407.28      399.23     57.65 o 
   0   6   0      545.75      629.82     67.11 o 
   2   6   0     1748.18     1634.47    110.56 o 
   4   6   0      107.55       83.23     41.73 o 
   6   6   0      962.87      713.62     54.15 o 
   8   6   0       45.22       22.83     23.15 o 
   2   7   0      141.71       99.25     28.29 o 
   4   7   0      501.92      519.40     47.15 o 
   6   7   0      357.98      447.33     48.05 o 
   8   7   0       36.53       42.30     26.69 o 
   0   8   0     5494.75     5680.46    379.44 o 
   2   8   0     4061.28     3996.20    198.64 o 
   4   8   0      523.04      500.04     56.79 o 
   6   8   0     3417.07     3162.88    230.59 o 
   2   9   0      114.80      171.70     41.37 o 
   4   9   0      325.21      354.80     52.28 o 
   0  10   0      301.55      357.93     80.02 o 
   2  10   0      665.11      726.63     84.75 o 
   1   1   1    53204.71    63926.72   1691.79 o 
   2   1   1     4414.16     4659.67    116.09 o 
   3   1   1     4022.79     4833.69    121.39 o 
   4   1   1     9944.50    10176.46    217.31 o 
   5   1   1      125.15      112.28      7.09 o 
   6   1   1      678.73      574.50     19.73 o 
   7   1   1     7824.12     7527.43    148.37 o 
   8   1   1      256.70      341.94     14.89 o 
   9   1   1     2744.48     2807.44     70.80 o 
  10   1   1      325.79      412.67     29.53 o 
  11   1   1      163.64      148.82     31.54 o 
   0   2   1     3049.09     2897.88    126.85 o 
   1   2   1       19.45       97.77     11.40 o 
   2   2   1      416.65      327.22     16.01 o 
   3   2   1     2113.83     1925.72     57.12 o 
   4   2   1       24.22       49.84      8.38 o 
   5   2   1     3399.29     3344.52     94.03 o 
   6   2   1       10.95       23.75      8.02 o 
   7   2   1      158.60      132.40     17.20 o 
   8   2   1      148.24      207.65     19.70 o 
   9   2   1      178.87      282.46     21.19 o 
  10   2   1       74.61       64.24     24.38 o 
  11   2   1      357.33      468.98     42.82 o 
   1   3   1     5966.57     6331.67    192.73 o 
   2   3   1     3282.37     3273.32    119.72 o 
   3   3   1      920.92     1129.46     42.02 o 
   4   3   1        5.04       12.72      9.87 o 
   5   3   1     2809.15     2613.55     79.09 o 
   6   3   1      737.89      809.38     31.77 o 
   7   3   1     1357.46     1477.34     58.24 o 
   8   3   1      381.21      559.71     39.00 o 
   9   3   1     1611.87     1781.28     62.81 o 
  10   3   1        4.59       18.59     31.79 o 
  11   3   1       25.05       38.66     22.43 o 
   0   4   1    15254.03    16769.96    707.27 o 
   1   4   1     4272.37     4589.65    144.55 o 
   2   4   1     2723.98     2932.02     96.36 o 
   3   4   1    25194.79    26642.82    789.21 o 
   4   4   1     1389.01     1393.87     66.52 o 
   5   4   1    10907.67    11005.71    472.73 o 
   6   4   1     2780.99     2636.18    106.66 o 
   7   4   1       17.66       16.02     15.35 o 
   8   4   1      904.40      874.48     44.79 o 
   9   4   1      516.53      432.57     31.64 o 
  10   4   1       74.89       68.08     23.72 o 
   1   5   1      382.57      473.19     26.43 o 
   2   5   1      772.46      749.10     40.58 o 
   3   5   1     1994.21     1971.68     71.30 o 
   4   5   1      356.09      408.35     25.95 o 
   5   5   1     1000.00      935.58     41.81 o 
   6   5   1       51.73       61.83     16.67 o 
   7   5   1        8.98       25.97     15.49 o 
   8   5   1       25.08       67.21     19.26 o 
   9   5   1       18.27       37.75     18.33 o 
  10   5   1        8.33       32.36     33.13 o 
   0   6   1      296.09      394.07     36.80 o 
   1   6   1       55.55       60.39     17.09 o 
   2   6   1      239.22      304.11     27.16 o 
   3   6   1     2425.88     2453.72     88.05 o 
   4   6   1       95.08       86.55     17.37 o 
   5   6   1     2730.81     2618.80    149.49 o 
   6   6   1        9.68       36.50     14.82 o 
   7   6   1      164.94      170.99     22.88 o 
   8   6   1      142.83      149.36     22.29 o 
   9   6   1        1.55       14.05     16.38 o 
   1   7   1     1557.87     1512.30    103.45 o 
   2   7   1      641.94      646.55     37.42 o 
   3   7   1     1351.68     1315.63     68.06 o 
   4   7   1      701.36      755.09     44.98 o 
   5   7   1     1683.51     1438.22     63.96 o 
   6   7   1      290.15      357.30     39.12 o 
   7   7   1      565.49      546.96     35.58 o 
   8   7   1        1.27        0.00     16.93 o 
   0   8   1      317.70      300.73     68.40 o 
   1   8   1        3.57        6.14     16.67 o 
   2   8   1      211.00      202.28     27.65 o 
   3   8   1      389.45      433.01     52.22 o 
   4   8   1       56.12       51.94     19.93 o 
   5   8   1      610.99      532.00     37.52 o 
   6   8   1        0.07        7.66     17.51 o 
   7   8   1       30.79       31.13     18.88 o 
   1   9   1     3769.72     3571.89    131.95 o 
   2   9   1      851.71      608.91     43.05 o 
   3   9   1     1107.52     1055.36     55.60 o 
   4   9   1      717.43      630.11     42.33 o 
   5   9   1      795.86      722.90     50.17 o 
   0  10   1        0.38        0.00     32.27 o 
   1  10   1       56.65       57.58     25.36 o 
   2  10   1       17.61        0.00     20.64 o 
   0   0   2    51804.93    48504.15   2893.57 o 
   1   0   2     7575.92     8619.98    299.12 o 
   2   0   2     1063.15      870.07    130.85 o 
   3   0   2    53606.49    59991.96   1781.98 o 
   4   0   2      496.42      512.84     21.01 o 
   5   0   2    17347.41    18194.18    487.66 o 
   6   0   2      155.21      167.21     12.16 o 
   7   0   2       46.76       37.15      8.04 o 
   8   0   2     7967.84     8231.65    230.66 o 
   9   0   2     1000.55      854.79     59.12 o 
  10   0   2       28.69       34.61     26.72 o 
  11   0   2      695.95      645.37     78.30 o 
   1   1   2    14069.03    16512.99    439.04 o 
   2   1   2     1536.73     1491.76     39.83 o 
   3   1   2     4134.15     4273.03    108.00 o 
   4   1   2     2668.06     2564.22     62.70 o 
   5   1   2     1105.69     1111.70     28.69 o 
   6   1   2      802.93      734.99     19.09 o 
   7   1   2       29.87       80.93      8.91 o 
   8   1   2       46.57       41.89      9.56 o 
   9   1   2      321.02      442.33     25.61 o 
  10   1   2       19.67       22.19     14.00 o 
  11   1   2       52.08       56.09     21.44 o 
   0   2   2    24338.36    30934.03   1284.95 o 
   1   2   2      514.85      593.36     23.21 o 
   2   2   2      272.87      418.67     16.73 o 
   3   2   2     2195.75     2050.37     67.50 o 
   4   2   2       36.64       34.17      7.56 o 
   5   2   2     4739.03     4588.34    129.86 o 
   6   2   2       69.72      122.32     11.09 o 
   7   2   2      503.93      500.41     19.98 o 
   8   2   2     3636.23     3637.13     99.99 o 
   9   2   2        1.46       15.02     11.20 o 
  10   2   2       30.08       21.90     16.35 o 
  11   2   2      277.77      438.42     34.05 o 
   1   3   2    25981.68    29788.43    877.73 o 
   2   3   2     2633.64     2613.24     97.85 o 
   3   3   2     1672.05     1921.44     58.30 o 
   4   3   2     4346.26     4244.10    134.90 o 
   5   3   2     1461.18     1336.87     49.46 o 
   6   3   2      460.96      432.85     21.58 o 
   7   3   2     2257.51     2044.87     75.23 o 
   8   3   2       23.12       32.03     12.46 o 
   9   3   2      621.91      561.00     27.37 o 
  10   3   2       69.40       95.10     27.57 o 
  11   3   2        6.72        2.07     18.62 o 
   0   4   2    12562.73    15127.55    639.74 o 
   1   4   2      150.29      222.52     18.88 o 
   2   4   2      186.60      217.64     18.77 o 
   3   4   2      170.17      193.91     20.97 o 
   4   4   2       11.88       16.93     12.84 o 
   5   4   2      467.82      482.21     27.07 o 
   6   4   2      237.02      298.48     29.32 o 
   7   4   2       31.35        6.22     24.49 o 
   8   4   2     1258.46     1165.92     70.16 o 
   9   4   2       24.95       52.88     18.02 o 
  10   4   2       37.45       23.10     16.78 o 
   1   5   2    10081.52    10186.73    310.72 o 
   2   5   2     3387.03     3518.29    116.15 o 
   3   5   2       42.07       66.45     14.08 o 
   4   5   2     6491.19     6599.84    206.60 o 
   5   5   2     3031.67     2859.81    113.40 o 
   6   5   2      571.73      638.37     38.19 o 
   7   5   2     3017.88     2609.78    106.45 o 
   8   5   2       66.99       58.44     20.70 o 
   9   5   2      778.32      695.27     52.50 o 
  10   5   2      118.91       89.39     29.13 o 
   0   6   2      189.88      229.31     33.73 o 
   1   6   2       46.33       51.37     16.84 o 
   2   6   2     3523.37     3724.95    125.51 o 
   3   6   2      139.54      135.97     19.66 o 
   4   6   2       12.56       34.61     13.45 o 
   5   6   2      887.43      757.85     63.83 o 
   6   6   2     1250.27     1080.46     48.99 o 
   7   6   2      677.07      577.20     35.89 o 
   8   6   2        4.05        0.00     14.91 o 
   9   6   2       16.17       74.86     26.16 o 
   1   7   2       66.49      126.10     22.22 o 
   2   7   2       32.08       60.34     17.59 o 
   3   7   2      251.13      247.65     27.21 o 
   4   7   2      789.43      721.48     39.58 o 
   5   7   2       90.55       61.21     18.69 o 
   6   7   2       84.22       97.70     20.49 o 
   7   7   2      133.94      181.79     25.26 o 
   8   7   2        0.57        0.00     23.10 o 
   0   8   2      347.10      348.65     49.52 o 
   1   8   2     1476.12     1369.31     62.79 o 
   2   8   2     1287.51     1200.16     57.18 o 
   3   8   2     3945.05     3709.67    131.73 o 
   4   8   2       26.50       39.64     21.13 o 
   5   8   2     1179.33     1246.82     67.53 o 
   6   8   2      872.69      679.61     41.28 o 
   7   8   2        0.75        8.23     16.27 o 
   1   9   2      270.20      360.09     44.83 o 
   2   9   2       38.29       15.91     20.26 o 
   3   9   2        1.27       28.05     20.30 o 
   4   9   2       41.56       55.05     21.98 o 
   5   9   2       25.60       30.24     31.92 o 
   0  10   2       62.88       35.04     32.55 o 
   1  10   2       87.94       31.79     27.71 o 
   2  10   2      313.00      321.05     37.52 o 
   1   1   3       26.15       55.89      4.59 o 
   2   1   3    16439.53    17021.23    382.92 o 
   3   1   3     3110.37     3389.12     75.47 o 
   4   1   3    29526.82    29529.04    626.45 o 
   5   1   3     3413.11     3294.39     75.36 o 
   6   1   3     2145.29     1876.25     46.55 o 
   7   1   3      956.46      954.19     28.26 o 
   8   1   3      189.11      269.73     17.54 o 
   9   1   3      711.20      754.86     32.03 o 
  10   1   3      636.38      701.09     33.18 o 
  11   1   3      226.83      271.79     35.51 o 
   0   2   3      423.22      696.05     37.41 o 
   2   2   3      363.87      276.84     13.16 o 
   3   2   3     1338.64     1716.56     51.20 o 
   4   2   3      378.87      403.61     16.49 o 
   5   2   3      225.01      258.92     12.76 o 
   6   2   3      847.83      814.79     26.40 o 
   7   2   3       35.16       22.61      8.54 o 
   8   2   3     1915.02     1896.58     59.25 o 
   9   2   3        1.77        1.40     11.49 o 
  10   2   3      419.34      446.43     36.65 o 
  11   2   3        0.14        8.86     17.22 o 
   1   3   3    13410.63    15999.95    548.42 o 
   2   3   3       18.34       27.56      8.69 o 
   3   3   3     1568.08     1727.75     53.22 o 
   4   3   3     4731.28     4540.75    127.98 o 
   5   3   3      651.17      683.70     30.21 o 
   6   3   3     1284.41     1301.01     66.96 o 
   7   3   3      478.36      433.65     24.92 o 
   8   3   3      198.42      262.54     22.24 o 
   9   3   3       91.00       88.44     18.00 o 
  10   3   3        8.40       29.17     15.46 o 
  11   3   3      344.90      357.67     53.40 o 
   0   4   3    52170.62    59344.13   2465.87 o 
   1   4   3        2.28        0.00      8.70 o 
   2   4   3    15363.37    17350.30    517.65 o 
   3   4   3      304.01      223.16     22.02 o 
   4   4   3     1199.40      959.81     44.71 o 
   5   4   3      332.00      334.21     21.86 o 
   6   4   3     8446.81     8623.92    239.28 o 
   7   4   3       18.06       20.82     12.11 o 
   8   4   3     4006.50     3922.30    133.69 o 
   9   4   3       27.49       23.82     20.62 o 
  10   4   3      289.59      254.19     29.38 o 
   1   5   3      333.52      395.88     24.09 o 
   2   5   3        3.07       13.32     10.72 o 
   3   5   3     2031.57     2068.25     74.41 o 
   4   5   3      189.74      265.67     36.86 o 
   5   5   3     1745.79     1636.41     75.67 o 
   6   5   3      298.54      329.96     27.95 o 
   7   5   3        3.31        0.59     13.14 o 
   8   5   3       21.45       36.44     26.70 o 
   9   5   3       54.90       66.84     26.02 o 
  10   5   3       88.71       87.97     25.10 o 
   0   6   3     4488.57     4855.08    224.18 o 
   1   6   3        9.00       36.84     13.46 o 
   2   6   3     2496.41     2391.68     86.26 o 
   3   6   3      265.94      256.20     25.41 o 
   4   6   3      211.04      276.08     29.71 o 
   5   6   3       79.22       96.54     21.61 o 
   6   6   3      330.96      451.65     31.20 o 
   7   6   3      181.24      199.22     27.40 o 
   8   6   3      838.92      871.18     49.50 o 
   9   6   3        6.48        0.00     31.84 o 
   1   7   3        0.53        0.00     13.68 o 
   2   7   3     3639.06     3296.82    116.24 o 
   3   7   3      667.77      612.02     36.34 o 
   4   7   3     2463.25     2299.95     91.42 o 
   5   7   3      367.92      404.04     34.40 o 
   6   7   3      706.64      645.98     37.53 o 
   7   7   3       11.04        1.58     15.99 o 
   8   7   3       50.34       66.18     19.39 o 
   0   8   3      750.58      699.46     59.32 o 
   1   8   3        2.87        6.91     17.28 o 
   2   8   3      424.59      351.20     43.09 o 
   3   8   3      187.31      232.75     28.98 o 
   4   8   3       91.80       78.55     21.64 o 
   5   8   3      127.63      130.27     24.40 o 
   6   8   3        7.58       26.32     18.07 o 
   7   8   3       16.39       21.53     18.56 o 
   1   9   3       24.59       27.33     21.72 o 
   2   9   3     2685.61     2562.93    101.91 o 
   3   9   3      237.53      271.79     33.85 o 
   4   9   3     2339.16     2273.03     98.23 o 
   5   9   3       58.00       77.67     22.07 o 
   0  10   3      108.60      128.48     50.33 o 
   1  10   3      167.04      109.44     28.32 o 
   2  10   3      154.59      174.12     30.53 o 
   0   0   4    13690.86    14314.71    599.79 o 
   1   0   4     7379.49     6412.52    223.19 o 
   2   0   4    32342.84    36148.10   1079.75 o 
   3   0   4    52695.57    50937.32   1757.24 o 
   4   0   4      146.59       89.57     12.05 o 
   5   0   4    20907.83    20400.59    610.94 o 
   6   0   4     6221.43     6007.15    187.07 o 
   7   0   4      329.61      267.32     17.98 o 
   8   0   4      271.30      288.84     25.21 o 
   9   0   4       36.25       51.55     20.50 o 
  10   0   4      114.94      115.54     32.80 o 
  11   0   4      844.89      962.58     59.40 o 
   1   1   4      870.40      785.83     20.99 o 
   2   1   4    12511.77    12443.96    262.84 o 
   3   1   4     1482.73     1584.02     39.45 o 
   4   1   4     3844.28     3817.57     90.95 o 
   5   1   4       38.68       60.70      7.17 o 
   6   1   4       74.92      108.70      9.92 o 
   7   1   4     1093.30     1044.27     30.45 o 
   8   1   4      298.58      398.15     19.32 o 
   9   1   4      590.04      579.90     32.90 o 
  10   1   4        4.58        7.51     13.84 o 
  11   1   4       27.95       35.31     16.94 o 
   0   2   4    10484.21    13352.00    565.42 o 
   1   2   4      279.05      245.43     16.63 o 
   2   2   4     3865.45     4127.04    114.54 o 
   3   2   4     9713.41    10301.08    278.08 o 
   4   2   4      747.65      683.83     21.23 o 
   5   2   4     4568.80     4569.72    110.10 o 
   6   2   4      847.11      888.43     26.53 o 
   7   2   4        6.19        0.00      7.08 o 
   8   2   4      216.48      233.74     19.45 o 
   9   2   4       10.57       14.64     11.96 o 
  10   2   4      605.43      675.56     44.15 o 
  11   2   4      380.04      513.96     46.23 o 
   1   3   4    13389.92    14547.31    435.00 o 
   2   3   4     5842.30     6336.63    174.57 o 
   3   3   4     2568.83     2739.59     80.22 o 
   4   3   4     2702.89     2688.56     79.43 o 
   5   3   4      977.92     1010.33     35.79 o 
   6   3   4      585.33      591.83     23.66 o 
   7   3   4     3459.63     3394.82    102.06 o 
   8   3   4        9.00       28.40     11.89 o 
   9   3   4     1005.90      995.44     43.54 o 
  10   3   4      167.63      232.85     36.54 o 
  11   3   4        1.22       21.28     23.19 o 
   0   4   4     7700.83    10055.67    430.75 o 
   1   4   4      102.19      110.01     14.29 o 
   2   4   4      108.15       60.70     34.38 o 
   3   4   4     1427.12     1621.16     67.51 o 
   4   4   4      121.76      137.81     17.14 o 
   5   4   4      670.05      751.28     33.83 o 
   6   4   4      939.78      945.71     36.24 o 
   7   4   4      135.27      126.68     17.66 o 
   8   4   4      358.84      309.35     26.36 o 
   9   4   4        3.61        0.00     14.58 o 
  10   4   4      122.42       75.87     20.12 o 
   1   5   4    18020.05    19864.45    593.79 o 
   2   5   4     3346.55     3470.38    114.95 o 
   3   5   4     2172.69     2339.27     82.48 o 
   4   5   4     1021.80      915.83     46.50 o 
   5   5   4     1118.59     1078.10     52.89 o 
   6   5   4      141.09      132.50     30.42 o 
   7   5   4     3217.57     3128.97    108.94 o 
   8   5   4       28.77       61.08     19.43 o 
   9   5   4     1133.41      962.17    120.61 o 
  10   5   4      107.69      129.20     30.39 o 
   0   6   4        7.73       27.26     18.74 o 
   1   6   4     1671.15     1702.00     74.64 o 
   2   6   4     1119.91     1266.86     65.45 o 
   3   6   4     2121.09     2069.68     76.87 o 
   4   6   4       95.58      115.28     18.72 o 
   5   6   4      814.09      856.85     41.80 o 
   6   6   4      511.86      437.02     34.04 o 
   7   6   4      169.19      203.49     26.83 o 
   8   6   4      394.31      393.93     39.57 o 
   9   6   4      274.25      310.40     46.30 o 
   1   7   4      710.65      616.09     36.39 o 
   2   7   4      271.48      325.23     39.62 o 
   3   7   4       46.93       75.09     19.57 o 
   4   7   4      414.65      443.40     34.25 o 
   5   7   4      100.12       41.51     17.62 o 
   6   7   4      139.18      192.47     25.83 o 
   7   7   4      480.15      569.65     37.16 o 
   8   7   4      106.97      143.67     35.69 o 
   0   8   4     4157.30     4219.06    208.35 o 
   1   8   4     1257.66     1430.26     64.53 o 
   2   8   4      108.83      131.51     31.67 o 
   3   8   4     2644.49     2657.35    101.04 o 
   4   8   4      312.85      244.83     29.35 o 
   5   8   4     1112.91     1123.07     55.18 o 
   6   8   4      302.25      355.83     34.60 o 
   7   8   4       94.79      147.78     27.01 o 
   1   9   4        2.97        0.00     18.12 o 
   2   9   4      402.41      394.78     39.11 o 
   3   9   4        4.37        0.00     18.71 o 
   4   9   4       21.62       63.28     22.44 o 
   5   9   4        1.73        0.00     23.71 o 
   0  10   4       56.96       47.82     32.84 o 
   1  10   4      210.20      286.99     36.75 o 
   2  10   4       15.24       67.55     25.09 o 
   1   1   5     1439.47     1285.82     32.44 o 
   2   1   5     2361.61     2432.08     54.06 o 
   3   1   5    10475.73    11164.97    236.82 o 
   4   1   5    15314.15    15237.74    347.40 o 
   5   1   5     7823.23     7770.07    181.07 o 
   6   1   5      886.16      919.55     26.82 o 
   7   1   5     2816.61     2667.33     65.01 o 
   8   1   5        1.38        0.61      8.91 o 
   9   1   5      409.51      359.15     23.74 o 
  10   1   5       63.41       56.84     15.92 o 
  11   1   5      332.59      296.75     26.61 o 
   0   2   5     9786.43    10357.59    361.26 o 
   1   2   5       93.78      115.54      7.18 o 
   2   2   5     1967.75     2209.21     54.07 o 
   3   2   5      131.75      147.25      8.18 o 
   4   2   5     1617.64     1735.57     42.03 o 
   5   2   5      766.98      669.89     24.92 o 
   6   2   5     3960.60     3824.88     88.42 o 
   7   2   5      716.82      735.63     24.28 o 
   8   2   5     1512.78     1419.32     43.73 o 
   9   2   5       21.02       34.25     12.50 o 
  10   2   5       66.69       97.56     17.30 o 
  11   2   5      202.09      212.34     27.00 o 
   1   3   5        5.60        0.00      6.56 o 
   2   3   5     3960.12     3331.63     95.47 o 
   3   3   5     7201.89     7315.94    201.31 o 
   4   3   5    10212.65    10025.35    249.05 o 
   5   3   5      380.13      395.76     18.54 o 
   6   3   5       46.34       31.31      9.07 o 
   7   3   5       12.14       33.41      9.11 o 
   8   3   5      109.98      194.86     23.17 o 
   9   3   5       43.52      133.03     21.55 o 
  10   3   5       29.12       74.64     20.65 o 
  11   3   5      323.83      247.97     43.80 o 
   0   4   5     6763.78     7104.57    308.77 o 
   1   4   5     6916.48     7355.71    225.85 o 
   2   4   5     4218.12     4079.34    150.34 o 
   3   4   5    14663.93    15098.73    408.60 o 
   4   4   5      427.15      370.46     19.87 o 
   5   4   5     3027.13     2928.08     88.40 o 
   6   4   5      528.97      509.13     28.50 o 
   7   4   5        6.90       22.77     10.45 o 
   8   4   5     1410.51     1440.57    116.93 o 
   9   4   5      606.10      597.98     44.61 o 
  10   4   5      291.49      355.54     39.90 o 
   1   5   5      233.69      238.68     28.19 o 
   2   5   5     4301.99     4119.62    134.11 o 
   3   5   5     1057.14     1024.69     50.29 o 
   4   5   5      429.71      511.18     50.72 o 
   5   5   5     1068.34     1088.95     52.81 o 
   6   5   5      360.62      359.68     25.99 o 
   7   5   5      105.97      128.23     20.86 o 
   8   5   5       43.01       33.78     20.78 o 
   9   5   5      188.93      169.65     30.65 o 
  10   5   5      183.32      177.10     31.18 o 
   0   6   5     5829.47     5842.76    305.88 o 
   1   6   5      684.31      731.45     37.02 o 
   2   6   5     2028.88     2190.21     80.86 o 
   3   6   5     1218.15     1313.91     54.57 o 
   4   6   5        7.86        4.72     13.53 o 
   5   6   5      929.56      878.95     48.27 o 
   6   6   5      635.54      553.62     37.81 o 
   7   6   5      580.50      574.78     53.14 o 
   8   6   5      580.62      585.94     72.27 o 
   9   6   5       20.29        0.00     23.12 o 
   1   7   5     4260.42     4053.73    138.50 o 
   2   7   5     1109.69     1031.68     62.59 o 
   3   7   5        2.99       26.43     15.48 o 
   4   7   5      174.33      139.42     22.05 o 
   5   7   5       10.83        0.00     14.41 o 
   6   7   5      248.87      231.18     28.19 o 
   7   7   5      908.28      953.75     57.62 o 
   8   7   5       18.55        0.00     23.84 o 
   0   8   5      698.52      734.54     62.79 o 
   1   8   5       60.25       54.42     23.35 o 
   2   8   5      142.92      167.89     30.46 o 
   3   8   5       10.73        5.38     17.26 o 
   4   8   5       15.45        6.70     19.25 o 
   5   8   5       50.46       13.17     17.50 o 
   6   8   5       75.23      105.73     24.59 o 
   7   8   5      182.77      187.24     26.76 o 
   1   9   5     2024.23     1952.93     86.19 o 
   2   9   5      729.14      793.29     50.92 o 
   3   9   5        8.46       33.43     30.92 o 
   4   9   5      555.99      627.41     41.75 o 
   5   9   5       25.39       35.78     21.42 o 
   0  10   5      586.55      659.32     82.17 o 
   1  10   5       42.66       15.75     22.89 o 
   0   0   6     4893.40     3482.14    151.43 o 
   1   0   6     1963.24     2206.58     69.42 o 
   2   0   6    25934.36    26436.99    909.80 o 
   3   0   6     2565.23     2196.74     85.56 o 
   4   0   6       41.06       19.59     22.36 o 
   5   0   6     4649.10     4368.86    162.06 o 
   6   0   6    12937.05    12381.11    439.15 o 
   7   0   6       46.15       51.19     19.17 o 
   8   0   6     1563.69     1451.94     66.65 o 
   9   0   6      135.64       85.00     17.26 o 
  10   0   6      943.90      867.53     54.85 o 
  11   0   6      242.08      345.37     41.61 o 
   1   1   6    13272.35    14617.53    330.31 o 
   2   1   6     2229.77     2097.47     47.51 o 
   3   1   6      165.28      171.42     10.73 o 
   4   1   6     2588.20     2256.44     60.87 o 
   5   1   6     3334.61     3316.09     75.28 o 
   6   1   6     1153.66      980.07     28.21 o 
   7   1   6     1022.50      886.52     30.51 o 
   8   1   6       67.14       61.88     11.42 o 
   9   1   6       29.51        5.82     11.33 o 
  10   1   6       51.78       95.63     17.67 o 
  11   1   6        8.10       11.55     15.15 o 
   0   2   6     4056.53     3916.39    142.03 o 
   1   2   6     1397.35     1347.66     35.26 o 
   2   2   6    20235.46    22192.63    501.23 o 
   3   2   6     2073.97     1970.30     43.46 o 
   4   2   6      492.40      483.22     21.13 o 
   5   2   6     1141.15     1103.53     29.57 o 
   6   2   6     4483.25     4307.59     97.98 o 
   7   2   6      789.34      755.84     29.68 o 
   8   2   6      377.28      428.80     21.07 o 
   9   2   6        2.90       20.02     12.51 o 
  10   2   6      719.15      764.89     35.30 o 
  11   2   6       63.05       79.44     20.79 o 
   1   3   6      171.08      159.45     28.44 o 
   2   3   6    14397.05    14899.21    366.27 o 
   3   3   6       86.81      143.16      9.99 o 
   4   3   6     9609.86     9340.35    215.78 o 
   5   3   6       80.06       73.50     10.39 o 
   6   3   6     2425.87     2297.34     60.54 o 
   7   3   6       77.39      116.65     17.44 o 
   8   3   6        0.25       10.62     13.20 o 
   9   3   6       57.66       62.92     23.60 o 
  10   3   6      498.35      475.58     39.91 o 
  11   3   6        0.16        0.00     24.59 o 
   0   4   6      548.79      501.17     40.01 o 
   1   4   6      397.02      387.20     25.20 o 
   2   4   6     1884.27     1936.82     90.41 o 
   3   4   6      834.96      995.79     36.06 o 
   4   4   6       10.51        9.82      8.71 o 
   5   4   6      479.77      515.52     24.36 o 
   6   4   6      677.72      640.42     26.20 o 
   7   4   6      152.57      158.84     16.53 o 
   8   4   6      128.52      108.09     23.54 o 
   9   4   6      115.16      113.67     24.78 o 
  10   4   6      155.17      132.50     27.10 o 
   1   5   6     1074.38     1223.04     58.37 o 
   2   5   6     7173.42     7429.08    231.12 o 
   3   5   6      550.53      465.87     30.59 o 
   4   5   6     4665.39     4865.85    180.78 o 
   5   5   6      118.22      107.99     22.35 o 
   6   5   6     1274.43     1339.55     53.42 o 
   7   5   6      171.13      222.30     24.51 o 
   8   5   6       23.07        8.56     18.55 o 
   9   5   6      334.01      386.17     42.17 o 
  10   5   6      571.01      666.48     48.68 o 
   0   6   6     6588.27     7079.61    316.65 o 
   1   6   6     1647.92     1710.16     82.98 o 
   2   6   6      626.69      597.60     33.10 o 
   3   6   6      915.93      886.45    106.68 o 
   4   6   6       77.27       89.09     17.67 o 
   5   6   6       74.33      100.10     33.33 o 
   6   6   6       17.67        4.90     15.80 o 
   7   6   6       20.95       42.39     21.64 o 
   8   6   6      865.16      870.52     80.45 o 
   9   6   6      293.02      209.20     39.24 o 
   1   7   6     1576.03     1551.19     65.32 o 
   2   7   6      851.34      826.70     43.62 o 
   3   7   6       16.38        0.00     14.11 o 
   4   7   6      560.70      509.39     33.19 o 
   5   7   6      376.15      412.72     33.18 o 
   6   7   6      595.97      573.90     37.63 o 
   7   7   6      155.92      126.48     26.71 o 
   8   7   6       18.35       58.67     25.75 o 
   0   8   6     5124.43     5084.83    243.96 o 
   1   8   6       34.81       87.58     21.98 o 
   2   8   6      624.67      717.26     42.97 o 
   3   8   6       52.07       84.55     20.93 o 
   4   8   6      107.91      103.09     22.41 o 
   5   8   6       33.82       31.80     18.91 o 
   6   8   6      666.07      642.39     40.29 o 
   1   9   6      132.79      160.05     28.56 o 
   2   9   6       51.27       29.14     20.99 o 
   3   9   6        6.05        0.00     18.46 o 
   4   9   6       15.78       22.26     19.60 o 
   5   9   6       86.78       72.95     23.31 o 
   0  10   6      827.59      705.84     68.44 o 
   1   1   7    13154.92    11838.38    290.84 o 
   2   1   7     8993.05     9189.74    195.66 o 
   3   1   7     5595.90     5318.21    133.81 o 
   4   1   7      319.86      285.80     15.74 o 
   5   1   7     8822.35     9007.46    225.27 o 
   6   1   7      347.26      317.26     19.54 o 
   7   1   7     4050.72     3914.67     99.46 o 
   8   1   7        3.11        0.00      8.90 o 
   9   1   7     1011.81     1095.11     37.89 o 
  10   1   7      207.46      198.98     21.69 o 
  11   1   7      410.53      422.34     31.37 o 
   0   2   7     7331.44     7549.64    230.88 o 
   1   2   7     4878.36     5609.37    131.26 o 
   2   2   7      722.83      725.15     20.19 o 
   3   2   7    12491.29    13647.82    274.19 o 
   4   2   7      298.04      272.60     11.81 o 
   5   2   7     4123.42     4115.16     92.91 o 
   6   2   7        0.12       13.80      8.33 o 
   7   2   7       92.03      198.69     17.55 o 
   8   2   7      124.71      156.59     16.96 o 
   9   2   7      452.89      387.04     42.58 o 
  10   2   7       73.07      103.16     20.81 o 
  11   2   7      266.32      181.57     31.84 o 
   1   3   7     4943.82     5325.84    125.60 o 
   2   3   7      115.01      124.32      9.91 o 
   3   3   7     5607.01     5820.06    128.15 o 
   4   3   7     3923.27     3975.52     89.88 o 
   5   3   7     1834.57     1693.57     46.11 o 
   6   3   7      420.42      445.51     28.72 o 
   7   3   7      408.99      315.05     22.73 o 
   8   3   7      152.99      152.36     21.43 o 
   9   3   7       58.04       55.72     21.52 o 
  10   3   7       49.90      100.13     24.41 o 
   0   4   7     2157.74     2385.00    114.38 o 
   1   4   7     2447.48     2219.42     76.64 o 
   2   4   7      819.15      890.89     37.46 o 
   3   4   7     7426.69     6827.52    173.69 o 
   4   4   7      252.64      283.23     14.72 o 
   5   4   7     5304.77     4861.55    128.04 o 
   6   4   7      800.50      770.30     29.45 o 
   7   4   7     1012.29      807.38     45.92 o 
   8   4   7        8.04        4.91     17.19 o 
   9   4   7      312.55      412.54     38.42 o 
  10   4   7       37.34       83.56     23.92 o 
   1   5   7     1234.90     1308.29     53.77 o 
   2   5   7     3300.88     3226.99    125.28 o 
   3   5   7      563.28      522.63     33.05 o 
   4   5   7       27.63       39.76     13.20 o 
   5   5   7        0.47       33.31     11.72 o 
   6   5   7      228.81      293.03     23.09 o 
   7   5   7      446.53      415.43     30.73 o 
   8   5   7       27.42       26.96     19.83 o 
   9   5   7       97.59      110.20     27.24 o 
   0   6   7        0.58       11.91     18.83 o 
   1   6   7     1384.37     1339.34     55.80 o 
   2   6   7      256.68      249.96     24.68 o 
   3   6   7     3329.54     3264.20    112.88 o 
   4   6   7      387.99      392.56     35.34 o 
   5   6   7     1892.53     1923.84    105.87 o 
   6   6   7       17.08        4.06     28.34 o 
   7   6   7      382.95      492.36     57.81 o 
   8   6   7        2.60        0.00     24.86 o 
   9   6   7      175.08      175.80     39.42 o 
   1   7   7     4367.51     4554.67    153.53 o 
   2   7   7       51.83       44.33     18.25 o 
   3   7   7       41.39       46.25     18.12 o 
   4   7   7     1018.25      964.74     47.87 o 
   5   7   7       39.43       54.67     18.19 o 
   6   7   7        6.11       37.22     17.21 o 
   7   7   7      863.70      869.43     69.56 o 
   8   7   7        6.49        0.00     25.53 o 
   0   8   7      197.57      304.19     46.54 o 
   1   8   7      378.49      421.70     35.72 o 
   2   8   7        8.64       19.73     19.36 o 
   3   8   7      512.92      537.61     39.13 o 
   4   8   7        7.66        0.00     16.32 o 
   5   8   7      153.08      231.99     28.48 o 
   6   8   7        0.08       18.42     21.36 o 
   1   9   7     1773.75     1893.39     82.11 o 
   2   9   7       10.71       34.20     20.61 o 
   3   9   7      126.36      138.15     25.84 o 
   4   9   7      190.48      156.36     28.50 o 
   0   0   8     2888.75     2779.25    124.61 o 
   1   0   8    15539.36    15158.63    452.80 o 
   2   0   8    10845.70    10478.39    314.49 o 
   3   0   8     8630.83     7910.98    279.81 o 
   4   0   8      131.97       63.53     15.17 o 
   5   0   8     1935.47     1614.97    138.96 o 
   6   0   8     2867.29     2765.32    110.09 o 
   7   0   8     1245.87     1081.33     53.92 o 
   8   0   8      553.07      542.91     36.47 o 
   9   0   8      758.90      851.75     49.27 o 
  10   0   8     1049.52     1160.87     66.07 o 
  11   0   8       39.00       69.40     26.38 o 
   1   1   8      958.14      991.22     27.40 o 
   2   1   8    11163.27    10467.85    238.69 o 
   3   1   8       63.89      108.74      8.21 o 
   4   1   8     6209.86     6042.68    167.79 o 
   5   1   8       34.42       54.36     11.14 o 
   6   1   8      303.89      293.52     23.22 o 
   7   1   8       64.60       42.91     11.33 o 
   8   1   8      289.41      337.01     29.14 o 
   9   1   8       19.74       44.26     12.96 o 
  10   1   8      238.75      283.82     30.81 o 
  11   1   8        1.62       22.27     17.91 o 
   0   2   8    12154.07    11506.08    349.38 o 
   1   2   8     5089.76     5464.93    128.29 o 
   2   2   8    12242.92    12712.36    255.47 o 
   3   2   8      720.85      724.68     20.60 o 
   4   2   8      546.36      457.67     14.15 o 
   5   2   8      626.63      611.02     21.60 o 
   6   2   8     5197.50     5012.73    133.16 o 
   7   2   8     1903.14     1858.72     74.91 o 
   8   2   8      229.22      259.28     21.04 o 
   9   2   8      404.21      322.09     27.79 o 
  10   2   8      289.84      297.70     39.49 o 
  11   2   8       83.22       94.57     27.40 o 
   1   3   8    10338.64    10484.50    225.98 o 
   2   3   8     1989.70     1915.39     49.47 o 
   3   3   8     1379.68     1286.50     35.61 o 
   4   3   8     3202.35     2973.53     68.68 o 
   5   3   8     1010.78     1007.05     30.73 o 
   6   3   8     1680.67     1663.91     57.47 o 
   7   3   8     1411.93     1281.19     95.50 o 
   8   3   8        0.70        3.64     14.53 o 
   9   3   8      267.86      317.22     56.04 o 
  10   3   8      395.11      346.78     39.11 o 
   0   4   8       89.20       99.38     16.49 o 
   1   4   8      863.18      934.84     31.71 o 
   2   4   8     1188.28     1167.68     36.14 o 
   3   4   8      524.73      506.82     19.49 o 
   4   4   8        2.26        5.80      9.45 o 
   5   4   8      372.36      321.02     18.37 o 
   6   4   8      514.45      510.25     26.09 o 
   7   4   8      217.70      243.05     36.76 o 
   8   4   8       24.92       21.88     18.68 o 
   9   4   8      263.04      253.37     33.57 o 
  10   4   8      113.11      126.35     27.96 o 
   1   5   8     2283.14     2433.67     85.17 o 
   2   5   8     1790.01     1907.93     80.70 o 
   3   5   8      812.06      833.96     39.13 o 
   4   5   8     2457.25     2567.27     74.10 o 
   5   5   8      129.57      156.73     20.33 o 
   6   5   8     2027.98     1939.39     66.65 o 
   7   5   8      359.10      394.19     30.72 o 
   8   5   8       36.55       61.95     21.83 o 
   9   5   8       90.05      120.59     27.41 o 
   0   6   8     8312.94     8244.91    365.03 o 
   1   6   8      374.30      428.06     28.58 o 
   2   6   8      645.19      658.21     51.54 o 
   3   6   8      227.45      294.37     27.17 o 
   4   6   8      313.75      329.84     31.16 o 
   5   6   8      279.48      353.43     31.61 o 
   6   6   8      535.81      565.91     44.27 o 
   7   6   8       86.24       40.74     37.86 o 
   8   6   8      660.67      558.45     62.38 o 
   1   7   8       20.76       25.35     16.90 o 
   2   7   8     3158.69     2994.14    197.43 o 
   3   7   8       53.83      101.34     21.02 o 
   4   7   8     1622.29     1611.83     67.66 o 
   5   7   8      107.91      118.34     21.48 o 
   6   7   8      270.21      327.44     37.11 o 
   7   7   8      216.34      208.52     65.82 o 
   0   8   8     1005.77      956.77     71.44 o 
   1   8   8       25.53       65.80     21.06 o 
   2   8   8      164.53      200.41     26.92 o 
   3   8   8     1431.62     1475.63     99.97 o 
   4   8   8       53.86       53.49     19.87 o 
   5   8   8      585.50      623.11     53.45 o 
   6   8   8       34.12       28.40     21.87 o 
   1   9   8       15.07       25.92     22.32 o 
   2   9   8      111.81       99.11     29.68 o 
   3   9   8        2.65        9.05     18.79 o 
   4   9   8      269.54      279.60     33.99 o 
   1   1   9     2071.72     1607.22     41.48 o 
   2   1   9    12255.94    12229.77    278.77 o 
   3   1   9     3985.11     3558.73     85.56 o 
   4   1   9     2198.95     1838.40     57.36 o 
   5   1   9      468.55      429.56     32.79 o 
   6   1   9     5272.57     5171.97    149.59 o 
   7   1   9      175.40      178.37     18.49 o 
   8   1   9        0.04       12.53     10.76 o 
   9   1   9      145.53      198.50     23.79 o 
  10   1   9     1180.07     1201.78     66.96 o 
  11   1   9      183.33      179.81     28.39 o 
   0   2   9    12890.16    12871.24    390.25 o 
   1   2   9     1191.68     1044.91     32.27 o 
   2   2   9     3099.41     2935.55     67.30 o 
   3   2   9     3042.90     2664.81     65.42 o 
   4   2   9     1296.17     1251.46     31.86 o 
   5   2   9      784.21      682.19     26.77 o 
   6   2   9     3453.92     3237.49     90.32 o 
   7   2   9        1.43       15.94     10.61 o 
   8   2   9     1060.83      967.79     37.41 o 
   9   2   9      215.71      276.56     29.22 o 
  10   2   9      127.05      103.18     22.28 o 
   1   3   9     2413.87     2329.18     61.07 o 
   2   3   9     5674.74     5227.28    124.20 o 
   3   3   9      219.91      253.11     13.19 o 
   4   3   9      238.22      185.75     11.72 o 
   5   3   9     4362.17     4323.83    126.35 o 
   6   3   9     1796.03     1471.38     92.38 o 
   7   3   9      718.87      657.70     36.27 o 
   8   3   9        2.14        5.73     14.18 o 
   9   3   9       10.32        0.00     16.99 o 
  10   3   9      460.18      653.55     48.17 o 
   0   4   9     3730.24     3565.98    136.40 o 
   1   4   9      109.01      148.00     13.35 o 
   2   4   9     2747.28     2407.95     62.46 o 
   3   4   9      415.41      431.76     17.82 o 
   4   4   9       25.64       23.68      9.07 o 
   5   4   9     1179.48     1085.27     38.39 o 
   6   4   9     1048.71      928.44     59.24 o 
   7   4   9      722.59      841.10     50.06 o 
   8   4   9      766.50      731.39     47.94 o 
   9   4   9       21.80       27.03     20.96 o 
  10   4   9      223.11      213.92     33.60 o 
   1   5   9     2856.35     2715.61     76.50 o 
   2   5   9        8.80       33.07      9.75 o 
   3   5   9      173.61      132.51     14.20 o 
   4   5   9     1949.39     1935.79     59.06 o 
   5   5   9      116.77      132.30     15.30 o 
   6   5   9      113.50      161.26     23.24 o 
   7   5   9      377.22      416.51     33.62 o 
   8   5   9       88.37       92.43     39.26 o 
   9   5   9       37.76        0.00     18.82 o 
   0   6   9     5930.53     5617.35    256.44 o 
   1   6   9      874.13      883.08     41.90 o 
   2   6   9     3465.01     3527.07    120.31 o 
   3   6   9     1643.99     1859.27     73.77 o 
   4   6   9       24.21       33.45     15.02 o 
   5   6   9      438.16      490.57     31.75 o 
   6   6   9      970.55      982.40     88.19 o 
   7   6   9       16.76       38.72     38.29 o 
   8   6   9      558.75      600.20     45.96 o 
   1   7   9      166.57      232.55     29.06 o 
   2   7   9      442.18      393.91     56.63 o 
   3   7   9      111.52       66.24     18.71 o 
   4   7   9     3099.49     2706.28    116.05 o 
   5   7   9        2.40        0.00     16.28 o 
   6   7   9      135.25       91.14     41.15 o 
   7   7   9      139.45      115.10     34.62 o 
   0   8   9      133.98      136.13     35.27 o 
   1   8   9      106.40       68.07     21.10 o 
   2   8   9      151.24      166.84     37.51 o 
   3   8   9       44.42       28.55     26.08 o 
   4   8   9        0.64        0.00     21.59 o 
   5   8   9        4.63        0.00     16.98 o 
   6   8   9       84.39       49.93     21.15 o 
   1   9   9      333.23      389.23     39.00 o 
   2   9   9      124.89      121.03     25.82 o 
   3   9   9       41.04       61.74     23.00 o 
   0   0  10     1311.38      883.86     53.35 o 
   1   0  10     4373.98     3982.80    125.08 o 
   2   0  10     1578.87     1781.93     59.85 o 
   3   0  10     1472.43     1231.70     53.28 o 
   4   0  10     1321.36     1288.30     73.35 o 
   5   0  10     3442.16     3178.56    151.79 o 
   6   0  10       28.34       52.46     18.55 o 
   7   0  10     3509.97     3334.92    162.14 o 
   8   0  10        2.46        0.00     24.52 o 
   9   0  10      986.24      986.23     90.77 o 
  10   0  10      148.16      173.21     44.48 o 
   1   1  10     5139.43     5478.32    128.63 o 
   2   1  10      225.80      268.77     12.56 o 
   3   1  10      238.36      261.87     12.15 o 
   4   1  10       51.96       85.73     11.60 o 
   5   1  10      800.74      744.17     35.46 o 
   6   1  10        4.46        0.00     10.35 o 
   7   1  10      455.09      402.87     35.82 o 
   8   1  10       31.25       34.60     12.34 o 
   9   1  10       17.73        4.26     11.88 o 
  10   1  10       22.26       11.60     17.26 o 
   0   2  10     1285.57     1548.25     64.60 o 
   1   2  10     9750.29     9313.07    232.54 o 
   2   2  10       21.17       10.44      5.56 o 
   3   2  10     8621.27     8405.24    193.91 o 
   4   2  10      111.81      161.80     14.70 o 
   5   2  10     3743.78     3442.72    104.22 o 
   6   2  10      362.12      382.47     21.41 o 
   7   2  10     1445.14     1408.32     52.47 o 
   8   2  10      121.05      154.14     20.10 o 
   9   2  10     1228.76     1120.26     47.46 o 
  10   2  10        1.94        0.00     15.72 o 
   1   3  10    11513.61    11692.78    269.97 o 
   2   3  10       38.67       64.39      8.71 o 
   3   3  10     1728.27     1715.96     45.90 o 
   4   3  10      341.83      349.38     15.73 o 
   5   3  10      859.93      783.37     41.23 o 
   6   3  10       24.06       23.35     14.50 o 
   7   3  10     1843.03     1870.09    105.44 o 
   8   3  10        0.68       17.70     14.51 o 
   9   3  10      696.36      693.65     47.59 o 
  10   3  10        6.38       16.58     21.55 o 
   0   4  10       33.66       40.73     14.70 o 
   1   4  10     1982.64     1980.93     57.69 o 
   2   4  10      320.71      364.69     16.95 o 
   3   4  10       17.06       21.73      7.86 o 
   4   4  10       18.30       28.00     10.26 o 
   5   4  10       22.93       35.59     11.50 o 
   6   4  10      225.15      294.28     28.24 o 
   7   4  10      409.19      426.30     33.66 o 
   8   4  10       28.21        9.68     15.98 o 
   9   4  10      188.22      208.94     32.39 o 
   1   5  10     3679.54     3535.62    106.18 o 
   2   5  10      388.03      452.21     21.95 o 
   3   5  10      921.29      859.57     31.89 o 
   4   5  10       85.24       56.70     12.19 o 
   5   5  10      572.67      541.38     28.21 o 
   6   5  10      127.53       82.99     19.42 o 
   7   5  10     1526.29     1553.00     66.63 o 
   8   5  10       12.38        5.63     19.76 o 
   9   5  10      626.50      777.62     58.45 o 
   0   6  10      269.01      260.46     33.00 o 
   1   6  10       26.47       22.02     11.25 o 
   2   6  10      107.05      162.56     19.62 o 
   3   6  10     3497.54     3486.09    106.27 o 
   4   6  10      184.11      179.69     22.02 o 
   5   6  10     1240.15     1263.33     64.11 o 
   6   6  10       37.33       61.19     21.89 o 
   7   6  10      278.95      271.87     30.96 o 
   8   6  10       81.11        7.33     21.46 o 
   1   7  10     2583.09     2376.47     97.49 o 
   2   7  10      158.87      216.30     25.18 o 
   3   7  10      250.27      248.96     25.82 o 
   4   7  10        2.24       13.32     14.76 o 
   5   7  10      709.99      633.81     66.24 o 
   6   7  10        0.62        0.00     24.63 o 
   7   7  10      592.78      545.58     60.53 o 
   0   8  10        5.70        0.00     22.12 o 
   1   8  10        4.82       21.41     17.72 o 
   2   8  10        2.59        0.00     23.22 o 
   3   8  10     1130.94     1048.16     53.28 o 
   4   8  10       69.11       59.96     18.88 o 
   5   8  10     1167.69     1168.88     86.19 o 
   1   9  10      159.12      163.48     28.99 o 
   2   9  10       19.28        0.56     18.53 o 
   3   9  10       32.55       41.19     20.95 o 
   1   1  11     2469.97     2118.49     54.10 o 
   2   1  11     9084.76     8301.67    192.36 o 
   3   1  11      170.89      228.53     10.35 o 
   4   1  11     1226.49     1038.67     39.82 o 
   5   1  11       28.43       21.71     12.10 o 
   6   1  11     4258.21     3747.84    126.79 o 
   7   1  11      472.73      482.86     31.47 o 
   8   1  11       12.43        0.00     11.98 o 
   9   1  11      307.95      371.48     28.34 o 
  10   1  11      937.15      990.68     51.32 o 
   0   2  11    13126.99    12424.98    437.03 o 
   1   2  11       57.51      102.75     11.32 o 
   2   2  11     5751.19     5304.92    126.43 o 
   3   2  11      852.65      846.21     24.40 o 
   4   2  11        1.09        1.95      6.78 o 
   5   2  11      627.88      672.73     49.66 o 
   6   2  11     1443.73     1332.88     50.09 o 
   7   2  11        0.10       31.01     13.44 o 
   8   2  11      614.10      602.08     32.01 o 
   9   2  11       57.66       44.53     15.74 o 
  10   2  11       61.44       43.41     20.71 o 
   1   3  11      990.72      994.13     34.70 o 
   2   3  11    11248.73    11303.95    244.53 o 
   3   3  11       44.75       76.41     11.81 o 
   4   3  11      911.80      958.46     32.38 o 
   5   3  11        7.29        3.62     12.69 o 
   6   3  11     1032.88     1023.98     47.41 o 
   7   3  11       96.86       67.30     17.72 o 
   8   3  11       82.39       40.67     17.02 o 
   9   3  11       27.74       42.28     21.30 o 
  10   3  11      400.78      406.55     43.91 o 
   0   4  11     1833.28     1872.20     79.94 o 
   1   4  11        0.91        0.00      7.44 o 
   2   4  11     1818.52     1712.69     47.38 o 
   3   4  11      507.38      453.93     19.02 o 
   4   4  11       58.75       84.64     17.17 o 
   5   4  11      644.71      649.52     40.36 o 
   6   4  11     1166.25     1150.56     52.65 o 
   7   4  11        8.98        5.73     14.57 o 
   8   4  11     1162.98     1119.69     54.58 o 
   9   4  11       14.72       89.26     24.91 o 
   1   5  11       90.66      116.66     14.50 o 
   2   5  11      197.56      276.18     18.71 o 
   3   5  11        4.74        3.74      9.07 o 
   4   5  11     2707.53     2719.18     88.05 o 
   5   5  11      152.61      184.78     26.08 o 
   6   5  11      180.34      180.59     24.90 o 
   7   5  11        0.29       17.48     16.04 o 
   8   5  11      154.59      154.60     35.02 o 
   9   5  11        2.53        2.15     20.12 o 
   0   6  11     4460.29     4621.96    259.02 o 
   1   6  11       11.74       17.62     10.54 o 
   2   6  11     2144.78     2311.49     71.63 o 
   3   6  11      636.67      506.34     32.91 o 
   4   6  11       94.19       83.10     18.90 o 
   5   6  11      651.99      657.38     41.49 o 
   6   6  11     1487.79     1436.74     95.28 o 
   7   6  11       32.76       62.29     20.20 o 
   8   6  11      467.95      504.50     50.49 o 
   1   7  11      852.53      759.50     33.73 o 
   2   7  11      342.01      394.98     26.13 o 
   3   7  11      136.59      100.31     19.45 o 
   4   7  11     2590.19     2649.76    101.54 o 
   5   7  11      227.14      223.43     32.15 o 
   6   7  11       83.40      128.28     42.59 o 
   7   7  11      127.06      133.12     37.43 o 
   0   8  11      121.62       92.30     24.88 o 
   1   8  11        0.50        0.00     13.09 o 
   2   8  11      216.94      188.06     21.28 o 
   3   8  11       51.98       44.06     20.89 o 
   4   8  11       20.46       36.09     17.39 o 
   5   8  11        7.93       36.41     22.35 o 
   1   9  11       50.33       86.67     18.98 o 
   2   9  11       62.59       60.43     19.75 o 
   0   0  12     3269.64     3294.14    150.70 o 
   1   0  12     4037.58     4063.26    129.05 o 
   2   0  12     1623.47     1493.15     53.23 o 
   3   0  12      531.76      585.55     33.00 o 
   4   0  12     1233.63     1101.96     51.75 o 
   5   0  12      269.28      328.08     35.71 o 
   6   0  12       32.61       29.68     18.86 o 
   7   0  12     1355.36     1506.56     88.22 o 
   8   0  12      817.34      957.02     66.28 o 
   9   0  12      606.79      566.38     51.33 o 
  10   0  12      156.18      172.43     30.21 o 
   1   1  12     2369.04     2472.26     63.01 o 
   2   1  12      913.38      795.91     25.40 o 
   3   1  12      334.04      363.93     13.46 o 
   4   1  12      855.38      925.05     32.29 o 
   5   1  12      299.63      269.64     24.55 o 
   6   1  12        3.21       25.93     13.19 o 
   7   1  12      317.28      367.44     29.78 o 
   8   1  12      117.04       84.96     18.77 o 
   9   1  12       16.73       29.12     14.84 o 
  10   1  12       47.04       78.61     18.54 o 
   0   2  12    14694.57    14469.05    626.65 o 
   1   2  12     6989.39     6776.27    172.92 o 
   2   2  12     2817.54     2685.98     68.63 o 
   3   2  12     3064.94     2773.00     65.28 o 
   4   2  12      253.22      239.40     18.40 o 
   5   2  12      447.98      463.39     28.70 o 
   6   2  12     1534.14     1400.15     52.45 o 
   7   2  12      703.91      558.64     35.39 o 
   8   2  12     1411.76     1293.94     52.07 o 
   9   2  12      590.53      629.73     34.63 o 
  10   2  12       80.83       96.50     24.30 o 
   1   3  12     1329.55     1267.67     37.10 o 
   2   3  12     1579.63     1479.24     39.24 o 
   3   3  12      707.05      682.70     23.36 o 
   4   3  12     3903.64     3674.05    124.64 o 
   5   3  12      151.37      136.23     20.05 o 
   6   3  12      956.43      845.42     52.92 o 
   7   3  12      698.94      666.55     38.36 o 
   8   3  12        0.27       19.07     16.16 o 
   9   3  12      225.90      239.84     29.11 o 
   0   4  12       86.01       60.47     16.64 o 
   1   4  12     1142.60     1157.33     36.16 o 
   2   4  12       97.95      133.41     12.65 o 
   3   4  12       32.55       54.15     10.84 o 
   4   4  12      146.15      142.06     19.11 o 
   5   4  12       13.79       22.74     15.37 o 
   6   4  12       31.92       11.44     23.65 o 
   7   4  12      630.08      571.79     36.22 o 
   8   4  12       46.44       54.07     22.73 o 
   9   4  12       81.52       95.19     26.27 o 
   1   5  12     1097.38     1070.61     38.20 o 
   2   5  12      542.51      602.90     26.48 o 
   3   5  12      379.13      412.05     19.79 o 
   4   5  12     1894.59     1945.61     66.64 o 
   5   5  12      380.12      382.21     31.76 o 
   6   5  12      471.35      443.85     32.99 o 
   7   5  12      667.26      660.10     40.40 o 
   8   5  12        1.17        0.00     17.78 o 
   0   6  12     1713.66     1706.99     77.99 o 
   1   6  12       28.51       40.12     17.70 o 
   2   6  12      592.44      628.64     47.72 o 
   3   6  12     1221.47     1067.44     56.85 o 
   4   6  12      273.63      268.19     27.32 o 
   5   6  12      432.51      491.74     41.77 o 
   6   6  12      716.02      693.33     63.34 o 
   7   6  12      180.90      224.43     39.24 o 
   1   7  12     1018.09     1030.70     40.60 o 
   2   7  12      912.92      899.36     51.43 o 
   3   7  12      278.90      316.53     28.16 o 
   4   7  12     1376.25     1323.83     70.26 o 
   5   7  12      154.98      212.22     49.90 o 
   6   7  12       62.74      127.55     35.65 o 
   0   8  12      224.63      233.59     32.68 o 
   1   8  12       41.67       53.92     15.20 o 
   2   8  12      220.45      218.80     25.85 o 
   3   8  12      382.82      394.25     31.88 o 
   4   8  12        7.66       39.64     19.47 o 
   1   9  12      118.05      151.85     21.80 o 
   1   1  13     7195.53     6180.47    145.95 o 
   2   1  13     4377.34     4266.14    103.64 o 
   3   1  13     1434.06     1131.51     33.46 o 
   4   1  13      123.35      169.44     16.16 o 
   5   1  13       91.19      103.10     18.11 o 
   6   1  13      731.25      635.95     36.13 o 
   7   1  13     1946.80     1798.27     72.24 o 
   8   1  13        3.21        0.00     17.39 o 
   9   1  13      967.76      994.97     44.91 o 
  10   1  13      219.71      262.50     35.90 o 
   0   2  13       28.93       74.01     18.66 o 
   1   2  13     1489.90     1237.48     39.70 o 
   2   2  13      106.03      127.97     11.98 o 
   3   2  13     6282.11     5539.37    132.66 o 
   4   2  13        1.41       18.60     10.05 o 
   5   2  13     1969.33     1671.20     66.43 o 
   6   2  13       79.06       95.86     17.09 o 
   7   2  13        1.87        0.00     12.54 o 
   8   2  13        6.46       12.89     14.75 o 
   9   2  13      184.52      292.23     27.73 o 
   1   3  13     2932.92     3140.96     79.72 o 
   2   3  13      321.73      388.72     16.41 o 
   3   3  13       13.28       10.90      7.65 o 
   4   3  13     1306.68     1240.39     92.27 o 
   5   3  13     1023.22      944.48     62.34 o 
   6   3  13      341.46      359.59     29.01 o 
   7   3  13      884.43      948.83     42.80 o 
   8   3  13       19.01       15.68     26.27 o 
   9   3  13      113.58      123.64     31.42 o 
   0   4  13      516.88      632.55     37.96 o 
   1   4  13      187.58      269.25     19.52 o 
   2   4  13      680.04      738.51     28.75 o 
   3   4  13     1967.83     2004.40     62.04 o 
   4   4  13       17.09       14.63     14.90 o 
   5   4  13     1786.49     1877.04    100.61 o 
   6   4  13      265.01      249.80     28.03 o 
   7   4  13      206.60      263.01     29.57 o 
   8   4  13       50.78      100.59     21.76 o 
   9   4  13       18.11        5.84     21.13 o 
   1   5  13      669.41      708.29     29.31 o 
   2   5  13      325.92      396.52     22.22 o 
   3   5  13        0.25        3.07     10.70 o 
   4   5  13      521.58      514.47     32.25 o 
   5   5  13      535.63      498.69     33.39 o 
   6   5  13      118.15       80.45     20.99 o 
   7   5  13      192.96      296.93     47.32 o 
   8   5  13        0.72        4.06     17.72 o 
   0   6  13        2.50        5.35     16.47 o 
   1   6  13      680.11      738.81     33.13 o 
   2   6  13       56.53       86.52     15.12 o 
   3   6  13     3955.16     3834.07    118.60 o 
   4   6  13        0.00        4.64     14.14 o 
   5   6  13     1933.04     1902.89     92.30 o 
   6   6  13       80.85       86.55     22.29 o 
   7   6  13       37.30       43.44     19.07 o 
   1   7  13      980.40     1028.93     45.79 o 
   2   7  13      112.72      117.28     17.55 o 
   3   7  13      105.08      148.36     28.36 o 
   4   7  13      253.97      296.33     35.44 o 
   5   7  13      203.30      202.36     58.08 o 
   6   7  13       27.21       17.43     37.00 o 
   0   8  13       56.55       86.78     32.28 o 
   1   8  13        1.01        0.00     13.31 o 
   2   8  13        3.45       12.16     16.54 o 
   3   8  13       32.30       48.71     18.06 o 
   4   8  13        0.53        0.00     16.28 o 
   0   0  14     6443.27     6653.84    404.39 o 
   1   0  14     2244.66     2224.42     76.50 o 
   2   0  14     3717.88     3613.92    118.35 o 
   3   0  14       23.47        9.17     13.46 o 
   4   0  14      116.16      137.61     20.22 o 
   5   0  14      269.34      325.63     28.16 o 
   6   0  14     1232.02     1217.09     76.65 o 
   7   0  14      233.97      232.57     38.33 o 
   8   0  14     1369.52     1465.89     91.24 o 
   9   0  14      272.54      281.99     44.64 o 
   1   1  14     1066.26     1224.33     48.02 o 
   2   1  14     1013.95     1070.53     33.02 o 
   3   1  14      141.84      199.10     16.78 o 
   4   1  14      640.91      755.29     29.46 o 
   5   1  14        0.21       13.38     13.92 o 
   6   1  14        2.69        0.00     13.82 o 
   7   1  14        5.97       25.33     16.36 o 
   8   1  14       91.48      108.61     21.18 o 
   9   1  14        0.47        4.13     14.20 o 
   0   2  14     7281.92     6766.42    245.63 o 
   1   2  14      322.66      324.70     25.65 o 
   2   2  14     2837.03     2661.89     69.26 o 
   3   2  14     2054.36     2011.79     66.31 o 
   4   2  14       24.10       15.39     11.26 o 
   5   2  14      892.09      733.43     62.34 o 
   6   2  14     1418.34     1205.30     48.83 o 
   7   2  14      443.34      422.18     28.52 o 
   8   2  14      997.37      867.90     41.70 o 
   9   2  14       84.59       97.71     19.58 o 
   1   3  14      468.76      462.85     22.37 o 
   2   3  14     3020.94     2977.89     71.32 o 
   3   3  14       52.72       83.95     13.61 o 
   4   3  14     4088.40     4007.31    188.72 o 
   5   3  14       27.18       35.98     16.53 o 
   6   3  14      752.30      818.15     43.46 o 
   7   3  14       45.30       65.78     19.06 o 
   8   3  14        1.95       24.41     19.25 o 
   9   3  14       64.45       73.29     21.24 o 
   0   4  14        1.97       25.54     14.87 o 
   1   4  14      517.50      558.58     23.78 o 
   2   4  14        0.43        4.21      8.87 o 
   3   4  14      240.47      273.58     25.01 o 
   4   4  14        2.89        2.51     17.88 o 
   5   4  14       90.77      113.03     20.14 o 
   6   4  14        0.59        0.00     14.87 o 
   7   4  14      343.35      355.80     33.65 o 
   8   4  14        2.88       28.57     18.71 o 
   1   5  14        2.47        7.63     10.13 o 
   2   5  14     1145.05     1185.43     74.81 o 
   3   5  14       47.05       52.28     16.27 o 
   4   5  14     2374.79     2253.31    119.07 o 
   5   5  14        1.71        0.00     14.63 o 
   6   5  14      596.15      600.16     38.31 o 
   7   5  14       58.67      108.64     22.55 o 
   8   5  14        2.42       17.70     18.54 o 
   0   6  14      732.97      748.30     45.62 o 
   1   6  14      907.60      890.42     41.69 o 
   2   6  14      189.59      191.69     20.57 o 
   3   6  14      193.85      193.66     24.88 o 
   4   6  14       57.45       39.89     25.22 o 
   5   6  14        1.39       18.77     20.63 o 
   6   6  14      237.28      210.73     33.51 o 
   7   6  14       59.39       68.57     28.74 o 
   1   7  14      325.80      348.03     25.72 o 
   2   7  14      634.02      653.24     31.49 o 
   3   7  14       19.38        0.00     15.38 o 
   4   7  14      983.25      914.08     72.28 o 
   5   7  14       21.16        5.67     26.69 o 
   0   8  14      938.46      953.03     58.33 o 
   1   8  14       76.56       94.53     17.88 o 
   2   8  14      492.82      537.91     34.91 o 
   3   8  14       26.22        8.17     22.11 o 
   1   1  15     3699.87     3621.76     90.53 o 
   2   1  15      104.50      120.21     12.05 o 
   3   1  15      365.85      381.78     20.80 o 
   4   1  15     4773.21     4339.61    117.72 o 
   5   1  15      776.05      656.96     37.09 o 
   6   1  15       11.36       21.92     15.94 o 
   7   1  15      994.76      888.59     46.44 o 
   8   1  15        1.36       27.20     17.39 o 
   9   1  15      260.52      295.55     29.08 o 
   0   2  15     4776.84     4007.03    153.48 o 
   1   2  15      438.02      418.03     21.07 o 
   2   2  15     1357.72     1197.41     36.83 o 
   3   2  15     1988.15     1923.89     58.85 o 
   4   2  15       53.36       54.09     12.46 o 
   5   2  15      993.70      909.89     45.24 o 
   6   2  15      589.20      470.32     33.44 o 
   7   2  15       63.72       41.32     17.81 o 
   8   2  15      334.44      319.00     29.25 o 
   9   2  15       13.62       21.11     20.86 o 
   1   3  15      611.17      624.84     41.04 o 
   2   3  15      149.22      211.15     17.99 o 
   3   3  15      297.47      305.11     19.67 o 
   4   3  15     2833.85     2881.87    128.91 o 
   5   3  15        9.80       36.07     16.07 o 
   6   3  15       71.60       39.89     25.87 o 
   7   3  15       74.96      119.31     23.56 o 
   8   3  15       30.07       26.66     17.04 o 
   0   4  15      319.96      312.33     31.64 o 
   1   4  15      171.65      213.08     21.80 o 
   2   4  15      111.48      162.88     16.70 o 
   3   4  15     1395.77     1342.27     56.89 o 
   4   4  15       51.72       46.95     16.80 o 
   5   4  15      983.80     1110.46     69.30 o 
   6   4  15       48.79      106.97     21.88 o 
   7   4  15       44.88       95.98     22.94 o 
   8   4  15      465.89      541.61     40.88 o 
   1   5  15      126.11      153.67     17.00 o 
   2   5  15     1215.41     1188.02     41.72 o 
   3   5  15        0.30       20.87     13.91 o 
   4   5  15       48.31       25.14     20.84 o 
   5   5  15        5.12       31.44     20.17 o 
   6   5  15       38.03       25.19     17.80 o 
   7   5  15       11.35       43.48     19.15 o 
   0   6  15     1997.85     1902.80     86.59 o 
   1   6  15      168.72      174.27     19.31 o 
   2   6  15      412.59      491.22     26.76 o 
   3   6  15     1125.55     1064.00     66.44 o 
   4   6  15       14.91       64.53     22.85 o 
   5   6  15      572.18      664.40     49.09 o 
   6   6  15      171.91      180.20     50.21 o 
   1   7  15      596.36      693.01     33.04 o 
   2   7  15      640.49      601.24     35.17 o 
   3   7  15      102.85       83.44     26.95 o 
   4   7  15       52.85        0.00     25.81 o 
   5   7  15        5.18       50.50     30.07 o 
   0   8  15      244.61      148.55     30.51 o 
   1   8  15        7.26        6.51     14.65 o 
   2   8  15       11.96       30.34     18.52 o 
   0   0  16      811.36      754.99     50.19 o 
   1   0  16      105.69       87.79     23.96 o 
   2   0  16      204.43      208.87     25.88 o 
   3   0  16     2899.27     2998.02    120.19 o 
   4   0  16      603.41      509.06     34.76 o 
   5   0  16     2181.58     2187.11    118.60 o 
   6   0  16      880.92      875.30     64.17 o 
   7   0  16       31.75       31.98     24.98 o 
   8   0  16       87.15       98.86     52.92 o 
   9   0  16       18.91        0.00     25.53 o 
   1   1  16     1500.16     1618.12     46.40 o 
   2   1  16      197.00      227.31     20.48 o 
   3   1  16        0.64        9.08     11.60 o 
   4   1  16       21.08       40.36     12.46 o 
   5   1  16      384.71      413.88     36.51 o 
   6   1  16       28.62       22.89     16.30 o 
   7   1  16      225.76      375.29     34.68 o 
   8   1  16       23.28       38.46     17.84 o 
   9   1  16        9.15        0.00     14.61 o 
   0   2  16      343.70      324.95     29.43 o 
   1   2  16        4.97        0.00      9.73 o 
   2   2  16      498.92      479.34     29.44 o 
   3   2  16     4806.86     4822.95    130.03 o 
   4   2  16       20.69       13.35     12.86 o 
   5   2  16     2533.83     2396.57     91.05 o 
   6   2  16       69.26       52.66     30.18 o 
   7   2  16       74.86       83.73     19.02 o 
   8   2  16       26.15       49.16     17.06 o 
   1   3  16     2682.83     2684.85    131.53 o 
   2   3  16      265.65      289.75     28.93 o 
   3   3  16      280.93      364.28     26.53 o 
   4   3  16      672.88      637.44     57.46 o 
   5   3  16      118.37      104.70     21.64 o 
   6   3  16      152.69      174.60     25.11 o 
   7   3  16      748.01      745.91     60.73 o 
   8   3  16        2.62        0.00     17.44 o 
   0   4  16        0.06       12.98     14.81 o 
   1   4  16      586.04      628.61     35.98 o 
   2   4  16      117.94      158.56     16.80 o 
   3   4  16       29.02        0.00     17.43 o 
   4   4  16       72.99       49.77     22.16 o 
   5   4  16      101.72       72.24     19.02 o 
   6   4  16        3.85        0.00     15.88 o 
   7   4  16       90.44       92.57     22.74 o 
   1   5  16     1623.03     1529.92     51.15 o 
   2   5  16      346.23      326.92     27.25 o 
   3   5  16      134.46       91.29     36.28 o 
   4   5  16      520.25      496.81     44.67 o 
   5   5  16       34.78       32.51     25.19 o 
   6   5  16       18.11       42.17     23.73 o 
   7   5  16      483.74      443.17     73.02 o 
   0   6  16       24.38       25.45     18.99 o 
   1   6  16      676.83      666.59     31.38 o 
   2   6  16        0.80        0.01     13.56 o 
   3   6  16      280.83      294.68     40.86 o 
   4   6  16       41.27       31.51     22.45 o 
   5   6  16       70.22      145.33     30.51 o 
   6   6  16       36.49       39.68     23.91 o 
   1   7  16     1019.70     1052.35     57.13 o 
   2   7  16        8.70        9.03     31.30 o 
   3   7  16        2.98       14.70     23.71 o 
   4   7  16       28.91       36.72     28.42 o 
   1   1  17        2.05       11.43     10.47 o 
   2   1  17      725.19      718.46     30.13 o 
   3   1  17       10.93       22.26     11.54 o 
   4   1  17     6675.43     6366.28    184.94 o 
   5   1  17       71.28       79.45     20.21 o 
   6   1  17      390.85      359.74     60.13 o 
   7   1  17       12.42       10.58     21.36 o 
   8   1  17        2.53       26.43     18.65 o 
   0   2  17     1691.03     1644.97     77.50 o 
   1   2  17      224.31      272.37     19.85 o 
   2   2  17      355.11      412.40     23.41 o 
   3   2  17      368.64      360.36     24.29 o 
   4   2  17       85.85      127.63     19.38 o 
   5   2  17        3.49        9.82     16.45 o 
   6   2  17      403.68      426.24     37.71 o 
   7   2  17       38.96       68.54     20.25 o 
   8   2  17      386.34      395.31     32.00 o 
   1   3  17      228.60      328.15     22.14 o 
   2   3  17       18.62       20.40     13.02 o 
   3   3  17       66.69       82.26     15.66 o 
   4   3  17     1349.90     1350.45     70.30 o 
   5   3  17       13.83        0.00     19.58 o 
   6   3  17        4.91        0.00     16.29 o 
   7   3  17       47.35       38.46     29.76 o 
   8   3  17        8.43       15.50     19.40 o 
   0   4  17     4576.42     4467.53    174.23 o 
   1   4  17       42.21       47.32     13.06 o 
   2   4  17     1393.88     1419.21     48.75 o 
   3   4  17      223.45      262.03     46.54 o 
   4   4  17        1.01        1.84     18.22 o 
   5   4  17       13.13        0.77     22.53 o 
   6   4  17      405.67      457.11     45.32 o 
   7   4  17       60.73      101.70     30.38 o 
   1   5  17       98.57      133.67     21.79 o 
   2   5  17      286.08      317.39     25.55 o 
   3   5  17       17.61       43.97     22.99 o 
   4   5  17       97.61       55.06     24.11 o 
   5   5  17      207.80      240.43     36.41 o 
   6   5  17       76.66      103.71     30.12 o 
   0   6  17     2592.99     2472.40    247.80 o 
   1   6  17       41.96       61.51     17.25 o 
   2   6  17      648.63      643.48     49.55 o 
   3   6  17       60.59       76.34     25.13 o 
   4   6  17        4.25        0.00     18.72 o 
   5   6  17       15.97       18.36     25.28 o 
   1   7  17       48.07       73.37     16.50 o 
   2   7  17      631.57      550.00     38.23 o 
   3   7  17       12.45       46.60     24.91 o 
   0   0  18     1223.27     1352.05    276.62 o 
   1   0  18       13.63        8.74     12.29 o 
   2   0  18       88.69      147.90     23.71 o 
   3   0  18     2792.52     2605.25    109.55 o 
   4   0  18        0.11        0.00     14.46 o 
   5   0  18     2027.91     1898.61    109.43 o 
   6   0  18       44.67       72.27     28.60 o 
   7   0  18       42.69       15.62     49.47 o 
   8   0  18      328.90      473.29    138.96 o 
   1   1  18       68.67      114.99     13.20 o 
   2   1  18      324.51      382.36     22.93 o 
   3   1  18       32.97       15.13     11.59 o 
   4   1  18      183.02      249.07     21.75 o 
   5   1  18        0.20        0.00     13.44 o 
   6   1  18        7.41        3.28     16.44 o 
   7   1  18       13.54        0.00     17.23 o 
   8   1  18        7.50       23.82     37.13 o 
   0   2  18     1693.54     1575.59    138.47 o 
   1   2  18       57.20       55.99     14.30 o 
   2   2  18      145.29      119.63     15.98 o 
   3   2  18     1549.59     1542.33     51.87 o 
   4   2  18       12.47       24.83     14.45 o 
   5   2  18     1330.61     1242.32     58.27 o 
   6   2  18       49.09       33.53     18.47 o 
   7   2  18       15.58       10.86     15.47 o 
   8   2  18      165.03      170.59     40.24 o 
   1   3  18     2132.43     2146.68     66.37 o 
   2   3  18      152.18      179.76     21.49 o 
   3   3  18       67.07      100.65     18.75 o 
   4   3  18      239.94      258.93     34.55 o 
   5   3  18      187.77      236.99     51.42 o 
   6   3  18      146.91      156.90     25.57 o 
   7   3  18      549.74      584.34     39.46 o 
   0   4  18      193.14      214.95     33.43 o 
   1   4  18      246.97      260.93     28.76 o 
   2   4  18        3.10       16.62     13.86 o 
   3   4  18       50.78      106.40     35.02 o 
   4   4  18        1.29        0.00     18.55 o 
   5   4  18       53.43       47.06     24.38 o 
   6   4  18       15.61        7.76     20.67 o 
   1   5  18     2289.21     2193.85     68.65 o 
   2   5  18      150.37      179.00     25.34 o 
   3   5  18       63.04       81.96     25.35 o 
   4   5  18      255.31      282.98     39.24 o 
   5   5  18      100.32       94.92     27.13 o 
   6   5  18      161.35      195.52     34.28 o 
   0   6  18      123.54       87.63     41.40 o 
   1   6  18      174.57      207.34     21.61 o 
   2   6  18      206.54      204.26     32.88 o 
   3   6  18       12.37       30.76     23.78 o 
   4   6  18        3.25        0.00     21.05 o 
   1   7  18      139.60      161.35     22.77 o 
   2   7  18      137.17      134.40     30.33 o 
   1   1  19     1605.87     1534.18     52.64 o 
   2   1  19      115.92      126.54     16.50 o 
   3   1  19        3.96        0.00     11.35 o 
   4   1  19     2035.94     2117.69     74.16 o 
   5   1  19       53.41       31.91     31.79 o 
   6   1  19        6.95        0.00     22.47 o 
   7   1  19      518.40      501.20     40.78 o 
   0   2  19      201.22      305.00     41.88 o 
   1   2  19      100.42      108.81     18.31 o 
   2   2  19       89.26      122.47     17.18 o 
   3   2  19      534.63      534.68     37.06 o 
   4   2  19       48.36       35.94     16.06 o 
   5   2  19      504.05      499.49     35.99 o 
   6   2  19        1.57        2.10     16.89 o 
   7   2  19       74.25       84.83     20.11 o 
   1   3  19     1141.83     1070.64     46.02 o 
   2   3  19      157.15      163.38     21.28 o 
   3   3  19        3.07        0.00     14.92 o 
   4   3  19      324.96      281.15     37.45 o 
   5   3  19        5.80        0.19     19.04 o 
   6   3  19        4.62        7.00     31.20 o 
   7   3  19       82.41      127.03     25.79 o 
   0   4  19     1567.54     1482.40     73.85 o 
   1   4  19      161.55      160.89     22.25 o 
   2   4  19      224.63      284.43     27.92 o 
   3   4  19      758.11      726.65     50.08 o 
   4   4  19       76.71       54.18     24.27 o 
   5   4  19      599.22      610.40     47.85 o 
   6   4  19      163.16      195.05     35.51 o 
   1   5  19       44.57       64.53     15.29 o 
   2   5  19       11.81       19.72     21.35 o 
   3   5  19       52.31       59.91     25.50 o 
   4   5  19      172.28      109.70     37.82 o 
   5   5  19      119.10      199.00     55.42 o 
   0   6  19      353.69      312.54     36.05 o 
   1   6  19      152.39      174.20     21.22 o 
   2   6  19       45.77        5.43     24.68 o 
   3   6  19      526.62      493.06     71.98 o 
   0   0  20     3791.08     4078.01    238.33 o 
   1   0  20       23.92       69.62     20.48 o 
   2   0  20      397.93      460.71     37.14 o 
   3   0  20      430.34      431.68     39.52 o 
   4   0  20       72.64       58.58     19.98 o 
   5   0  20       34.95       59.67     28.05 o 
   6   0  20      369.80      353.34     50.67 o 
   7   0  20      307.85      340.82     51.10 o 
   1   1  20       41.81       73.39     15.14 o 
   2   1  20        8.52       11.02     12.38 o 
   3   1  20        6.43        0.00     12.35 o 
   4   1  20       66.18       58.58     17.36 o 
   5   1  20       83.97       95.34     22.83 o 
   6   1  20       66.98       87.05     21.86 o 
   7   1  20       14.60       31.91     21.26 o 
   0   2  20     2502.65     2464.06    139.89 o 
   1   2  20      216.99      246.35     24.63 o 
   2   2  20      320.39      307.70     27.93 o 
   3   2  20       29.10       25.95     13.64 o 
   4   2  20        0.87        0.00     13.65 o 
   5   2  20       68.23       44.32     19.55 o 
   6   2  20       63.08      133.42     25.72 o 
   1   3  20      191.91      161.28     21.94 o 
   2   3  20      705.22      686.72     36.10 o 
   3   3  20        0.00       18.03     17.22 o 
   4   3  20     1066.75     1074.70     63.74 o 
   5   3  20        7.76       26.32     22.31 o 
   6   3  20      294.24      346.32     51.82 o 
   0   4  20      219.69      278.72     35.24 o 
   1   4  20      150.06      162.67     23.26 o 
   2   4  20        2.21       26.29     16.14 o 
   3   4  20        5.16       20.67     21.12 o 
   4   4  20       10.45        0.00     20.01 o 
   5   4  20       14.01        0.00     21.55 o 
   1   5  20        0.23        0.00     15.00 o 
   2   5  20      834.74      974.38    155.44 o 
   3   5  20       43.70       48.51     23.13 o 
   4   5  20      936.56      886.63     64.79 o 
   0   6  20       40.80       29.52     39.28 o 
   1   6  20       19.78       37.39     17.79 o 
   2   6  20      209.85      254.21     37.90 o 
   1   1  21     2202.52     2256.48     75.93 o 
   2   1  21      271.83      219.16     22.47 o 
   3   1  21       19.22       23.55     13.28 o 
   4   1  21        2.15        8.09     14.89 o 
   5   1  21       20.01        0.00     15.77 o 
   6   1  21      213.66      231.41     44.09 o 
   0   2  21        6.36        0.00     30.97 o 
   1   2  21       56.60       52.85     19.41 o 
   2   2  21        0.44        4.69     13.62 o 
   3   2  21      298.84      354.52     29.09 o 
   4   2  21       13.88       25.57     15.95 o 
   5   2  21      238.50      288.98     33.26 o 
   6   2  21       35.99       30.69     21.45 o 
   1   3  21       32.37       65.57     18.08 o 
   2   3  21      203.15      196.76     24.68 o 
   3   3  21       33.24       36.40     19.17 o 
   4   3  21       16.86       14.77     22.75 o 
   5   3  21       67.34       20.05     23.68 o 
   0   4  21      216.15      167.62     42.59 o 
   1   4  21      328.70      418.46     32.40 o 
   2   4  21      228.47      161.50     23.07 o 
   3   4  21     1218.74     1363.33     75.94 o 
   4   4  21        3.87        0.00     23.09 o 
   1   5  21       38.48       22.25     17.65 o 
   2   5  21        0.26        9.01     21.49 o 
   3   5  21       60.93       67.71     26.32 o 
   0   0  22     2344.34     2080.48    169.50 o 
   1   0  22      635.57      690.76     46.77 o 
   2   0  22      223.79      245.95     33.48 o 
   3   0  22      822.16      774.35     93.09 o 
   4   0  22        4.73        9.18     26.14 o 
   5   0  22      361.23      354.21     52.92 o 
   1   1  22       32.53       30.48     15.42 o 
   2   1  22        5.07       18.75     14.46 o 
   3   1  22       16.19        0.00     13.31 o 
   4   1  22        5.07        0.00     15.14 o 
   5   1  22        7.43        0.00     18.56 o 
   0   2  22      639.96      628.18     65.82 o 
   1   2  22      222.13      252.84     26.50 o 
   2   2  22       14.11       16.07     15.20 o 
   3   2  22       90.55      123.16     26.95 o 
   4   2  22        2.34       13.24     15.66 o 
   5   2  22       40.77       49.91     21.56 o 
   1   3  22      301.70      408.17     31.76 o 
   2   3  22      357.51      397.82     33.63 o 
   3   3  22       86.45       73.70     28.77 o 
   4   3  22      374.74      395.88     52.55 o 
   0   4  22       51.29       66.10     31.12 o 
   1   4  22       52.61       59.65     19.09 o 
   2   4  22       56.64       70.48     22.96 o 
   3   4  22        0.54        0.00     24.14 o 
   1   1  23      254.72      261.13     32.78 o 
   2   1  23      961.71     1000.42     44.96 o 
   3   1  23       24.40       19.16     15.00 o 
   4   1  23      358.35      492.15     42.77 o 
   0   2  23      363.63      490.44     71.41 o 
   1   2  23        2.27        2.81     17.17 o 
   2   2  23      308.23      350.00     32.47 o 
   3   2  23       12.49        7.47     24.96 o 
   4   2  23       17.41        0.00     16.42 o 
   1   3  23        3.42        0.00     16.56 o 
   2   3  23       67.11       67.92     26.16 o 
   3   3  23       93.57       83.57     24.71 o 
   0   4  23      550.59      615.11     63.63 o 
   1   4  23       10.55        5.99     19.13 o 
   0   0  24        3.13       11.19     38.72 o 
   1   0  24      439.16      517.99     57.45 o 
   2   0  24      243.42      313.90     42.62 o 
   3   0  24      749.94      710.28     50.75 o 
   1   1  24       62.77       37.25     30.92 o 
   2   1  24       16.29        9.03     15.58 o 
   3   1  24       54.04       59.00     20.17 o 
   0   2  24      137.05      101.17     35.28 o 
   1   2  24      106.33      139.20     27.13 o 
   2   2  24       39.14       52.94     19.17 o 
   1   3  24      449.07      508.06     40.78 o 
   1   1  25      166.03      189.89     33.53 o 
                                                 
